# Supplementary material for: Global Distribution Prediction of Cyrtotrachelus buqueti Guer (Coleoptera: Curculionidae) Insights from the Optimised MaxEnt Model
Source: Insects. 2024 Sep 17;15(9):708. doi: 10.3390/insects15090708 (PMC11431845; doi:10.3390/insects15090708)
Supplement: Supplementary file 1 [file insects-15-00708-s001.zip]

Archive with 1 entries (1 files):
- insects-3162695-supplementary.pdf
